# Supplementary material for: Molecular and morphological differentiation of Secret Toad-headed agama, Phrynocephalus mystaceus, with the description of a new subspecies from Iran (Reptilia, Agamidae)
Source: Zookeys. 2018 Apr 5;(748):97–129. doi: 10.3897/zookeys.748.20507 (PMC5904387; doi:10.3897/zookeys.748.20507)
Supplement: XML Treatment for Phrynocephalus mystaceus khorasanus [file zookeys.748.20507-treatment1.xml]

<!DOCTYPE tp:taxon-treatment
  PUBLIC "-//TaxonX//DTD Taxonomic Treatment Publishing DTD v0 20100105//EN" "tax-treatment-NSO.dtd">
<tp:taxon-treatment xmlns:tp="http://www.plazi.org/taxpub"><tp:treatment-meta><kwd-group><label>Taxon classification</label><kwd><named-content xmlns:xlink="http://www.w3.org/1999/xlink" content-type="kingdom">Animalia</named-content></kwd><kwd><named-content xmlns:xlink="http://www.w3.org/1999/xlink" content-type="order">Squamata</named-content></kwd><kwd><named-content xmlns:xlink="http://www.w3.org/1999/xlink" content-type="family">Agamidae</named-content></kwd></kwd-group><mixed-citation publication-type="journal"><person-group><name><surname>Solovyeva</surname><given-names>Evgeniya N.</given-names></name><name><surname>Dunayev</surname><given-names>Evgeniy N.</given-names></name><name><surname>Nazarov</surname><given-names>Roman A.</given-names></name><name><surname>Mehdi Radjabizadeh</surname><given-names/></name><name><surname>Poyarkov</surname><given-names>Nikolay A.</given-names></name><name><surname>Jr.</surname><given-names/></name></person-group><article-title>Molecular and morphological differentiation of Secret Toad-headed agama, <italic><tp:taxon-name><tp:taxon-name-part taxon-name-part-type="genus" reg="Phrynocephalus">Phrynocephalus</tp:taxon-name-part> <tp:taxon-name-part taxon-name-part-type="species" reg="mystaceus">mystaceus</tp:taxon-name-part></tp:taxon-name></italic>, with the description of a new subspecies from Iran (<tp:taxon-name><tp:taxon-name-part taxon-name-part-type="class">Reptilia</tp:taxon-name-part></tp:taxon-name>, <tp:taxon-name><tp:taxon-name-part taxon-name-part-type="family">Agamidae</tp:taxon-name-part></tp:taxon-name>)</article-title><source>Zookeys</source><day>5</day><month>4</month><year>2018</year><volume>2018</volume><issue>748</issue><fpage>97</fpage><lpage>129</lpage><pub-id pub-id-type="doi">10.3897/zookeys.748.20507</pub-id></mixed-citation></tp:treatment-meta><tp:nomenclature><tp:taxon-name>
              <tp:taxon-name-part taxon-name-part-type="genus" reg="Phrynocephalus">Phrynocephalus</tp:taxon-name-part>
              <tp:taxon-name-part taxon-name-part-type="species" reg="mystaceus">mystaceus</tp:taxon-name-part>
              <tp:taxon-name-part taxon-name-part-type="subspecies" reg="khorasanus">khorasanus</tp:taxon-name-part>
              <object-id xmlns:xlink="http://www.w3.org/1999/xlink" content-type="zoobank" xlink:type="simple">http://zoobank.org/6E926506-3D7A-4C99-BF64-A02C48157B5C</object-id>
            </tp:taxon-name><tp:taxon-status xmlns:xlink="http://www.w3.org/1999/xlink" xlink:type="simple">ssp. n.</tp:taxon-status><xref ref-type="fig" rid="F6">Figs 6A, B</xref><xref ref-type="fig" rid="F7">; 7</xref><xref ref-type="fig" rid="F8">; 8</xref><xref ref-type="table" rid="T4">; Table 4</xref></tp:nomenclature><tp:treatment-sec sec-type="Holotype" id="SECID0ER1DI"><title>Holotype.</title><p>
              <named-content xmlns:xlink="http://www.w3.org/1999/xlink" content-type="dwc:institutional_code" xlink:type="simple">ZMMU</named-content> R-11913 (adult female; field number NR-1191).</p></tp:treatment-sec><tp:treatment-sec sec-type="type locality" id="SECID0E31DI"><title>Type locality.</title><p>Iran, Khorasan historical area, Khorasan Razavi Province (ostan), environs of Gonabad, the right bank of the Kale-Shur River; sand dunes (see Fig. <xref ref-type="fig" rid="F9">9</xref>); <named-content xmlns:xlink="http://www.w3.org/1999/xlink" content-type="dwc:verbatimCoordinates" xlink:type="simple"><named-content content-type="geo-json" specific-use="{&#34;type&#34;:&#34;Point&#34;,&#34;coordinates&#34;:[58.716667,34.650000]}" id="NCID0EJ2DI" xlink:type="simple">N34°39', E58°43'</named-content></named-content>; elevation 850 m a. s. l. Collected by Roman A. Nazarov and Mehdi Radjabizadeh on April 25, 2005.</p></tp:treatment-sec><tp:treatment-sec sec-type="Paratypes" id="SECID0EO2DI"><title>Paratypes.</title><p>
              <named-content xmlns:xlink="http://www.w3.org/1999/xlink" content-type="dwc:institutional_code" xlink:type="simple">ZMMU</named-content> R-13009 (one adult male with everted hemipenial structures, field number RAN 1723; and one adult female, field number RAN 1724) was collected in Iran, Khorasan historical area, Khorasan Razavi Province, 20 km east of the town of Boshrouyeh (<named-content xmlns:xlink="http://www.w3.org/1999/xlink" content-type="dwc:verbatimCoordinates" xlink:type="simple"><named-content content-type="geo-json" specific-use="{&#34;type&#34;:&#34;Point&#34;,&#34;coordinates&#34;:[57.500000,33.900000]}" id="NCID0E32DI" xlink:type="simple">N33°54', E57°30'</named-content></named-content>; elevation 864 m a. s. l.) by Dmitriy A. Bondarenko, Roman A. Nazarov, and Mehdi Radjabizadeh on May 05, 2009. The rest of paratypes were collected in the area close to the type locality. <named-content xmlns:xlink="http://www.w3.org/1999/xlink" content-type="dwc:institutional_code" xlink:type="simple">ZMMU</named-content> R-13011 (one adult male with hemipenial structures, field number RAN 1947; and one subadult female, field number RAN 1948) was collected in Iran, Khorasan Razavi Province, 60 km north of the town of Gonabad, stabilized or semi-stabilized sands (<named-content xmlns:xlink="http://www.w3.org/1999/xlink" content-type="dwc:verbatimCoordinates" xlink:type="simple"><named-content content-type="geo-json" specific-use="{&#34;type&#34;:&#34;Point&#34;,&#34;coordinates&#34;:[58.233333,34.600000]}" id="NCID0EJ3DI" xlink:type="simple">N34°36', E58°14'</named-content></named-content>; elevation 867 m a. s. l.) by Roman A. Nazarov, Rustam K. Berdiev, Vlad G. Starkov, and Mehdi Radjabizadeh on June 02, 2009. <named-content xmlns:xlink="http://www.w3.org/1999/xlink" content-type="dwc:institutional_code" xlink:type="simple">ZMMU</named-content> R-13169 (subadult female) was collected in Iran, Khorasan Razavi Province, 30 km north of the town of Gonabad, on sandy massif on the right bank of the Kale-Shur river (<named-content xmlns:xlink="http://www.w3.org/1999/xlink" content-type="dwc:verbatimCoordinates" xlink:type="simple"><named-content content-type="geo-json" specific-use="{&#34;type&#34;:&#34;Point&#34;,&#34;coordinates&#34;:[58.716667,34.583333]}" id="NCID0EW3DI" xlink:type="simple">N34°35', E58°43'</named-content></named-content>; elevation 888 m a. s. l.) by Roman A. Nazarov, Dmitriy A. Bondarenko, and Mehdi Radjabizadeh on May 10, 2010. <named-content xmlns:xlink="http://www.w3.org/1999/xlink" content-type="dwc:institutional_code" xlink:type="simple">ZMMU</named-content> R-12202 (juvenile female with slightly orange lower surface of the tail, field number N-093) was collected in Iran, Khorasan Razavi Province, 60 km north of the town of Gonabad, on sands (<named-content xmlns:xlink="http://www.w3.org/1999/xlink" content-type="dwc:verbatimCoordinates" xlink:type="simple"><named-content content-type="geo-json" specific-use="{&#34;type&#34;:&#34;Point&#34;,&#34;coordinates&#34;:[58.733333,34.600000]}" id="NCID0ED4DI" xlink:type="simple">N34°36', E58°44'</named-content></named-content>; elevation 881 m a.s.l.) by Dmitriy A. Bondarenko on April 20, 2006.</p><fig id="F6" position="float" orientation="portrait"><label>Figure 6.</label><caption><p>
                  <italic><tp:taxon-name><tp:taxon-name-part taxon-name-part-type="genus" reg="Phrynocephalus">Ph.</tp:taxon-name-part> <tp:taxon-name-part taxon-name-part-type="species" reg="mystaceus">mystaceus</tp:taxon-name-part></tp:taxon-name></italic> in life: <bold>A</bold> subadult <italic><tp:taxon-name><tp:taxon-name-part taxon-name-part-type="genus" reg="Phrynocephalus">Ph.</tp:taxon-name-part> <tp:taxon-name-part taxon-name-part-type="species" reg="mystaceus">mystaceus</tp:taxon-name-part> <tp:taxon-name-part taxon-name-part-type="subspecies" reg="khorasanus">khorasanus</tp:taxon-name-part></tp:taxon-name></italic> ssp. n., orange lower surface of the tail is shown, Iran (photograph by R. A. Nazarov) <bold>B</bold> <italic><tp:taxon-name><tp:taxon-name-part taxon-name-part-type="genus" reg="Phrynocephalus">Ph.</tp:taxon-name-part> <tp:taxon-name-part taxon-name-part-type="species" reg="mystaceus">mystaceus</tp:taxon-name-part> <tp:taxon-name-part taxon-name-part-type="subspecies" reg="khorasanus">khorasanus</tp:taxon-name-part></tp:taxon-name></italic> ssp. n., female, Iran (photo by R. A. Nazarov) <bold>C</bold> <italic><tp:taxon-name><tp:taxon-name-part taxon-name-part-type="genus" reg="Phrynocephalus">Ph.</tp:taxon-name-part> <tp:taxon-name-part taxon-name-part-type="species" reg="mystaceus">m.</tp:taxon-name-part> <tp:taxon-name-part taxon-name-part-type="subspecies" reg="mystaceus">mystaceus</tp:taxon-name-part></tp:taxon-name></italic>, Russia, Astrakhan region, Dosang (photograph by E. A. Dunayev) <bold>D</bold> <italic><tp:taxon-name><tp:taxon-name-part taxon-name-part-type="genus" reg="Phrynocephalus">Ph.</tp:taxon-name-part> <tp:taxon-name-part taxon-name-part-type="species" reg="mystaceus">m.</tp:taxon-name-part> <tp:taxon-name-part taxon-name-part-type="subspecies" reg="mystaceus">mystaceus</tp:taxon-name-part></tp:taxon-name></italic>, Dagestan, Sarykum sands (photograph by E. A. Dunayev) <bold>E</bold> <italic><tp:taxon-name><tp:taxon-name-part taxon-name-part-type="genus" reg="Phrynocephalus">Ph.</tp:taxon-name-part> <tp:taxon-name-part taxon-name-part-type="species" reg="mystaceus">m.</tp:taxon-name-part> <tp:taxon-name-part taxon-name-part-type="subspecies" reg="mystaceus">mystaceus</tp:taxon-name-part></tp:taxon-name></italic>, Uzbekistan, Qarakalpaqiston (corresponds to the previously recognized subspecies “<italic><tp:taxon-name><tp:taxon-name-part taxon-name-part-type="genus" reg="Phrynocephalus"/><tp:taxon-name-part taxon-name-part-type="species" reg="mystaceus"/><tp:taxon-name-part taxon-name-part-type="subspecies" reg="galli">galli</tp:taxon-name-part></tp:taxon-name></italic>”; photograph by E. A. Dunayev) <bold>F</bold> <italic><tp:taxon-name><tp:taxon-name-part taxon-name-part-type="genus" reg="Phrynocephalus">Ph.</tp:taxon-name-part> <tp:taxon-name-part taxon-name-part-type="species" reg="mystaceus">m.</tp:taxon-name-part> <tp:taxon-name-part taxon-name-part-type="subspecies" reg="mystaceus">mystaceus</tp:taxon-name-part></tp:taxon-name></italic>, Dagestan, Sarykum sands (corresponds to the previously recognized subspecies “<italic><tp:taxon-name><tp:taxon-name-part taxon-name-part-type="genus" reg="Phrynocephalus"/><tp:taxon-name-part taxon-name-part-type="species" reg="mystaceus"/><tp:taxon-name-part taxon-name-part-type="subspecies" reg="dagestanica">dagestanica</tp:taxon-name-part></tp:taxon-name></italic>”; photograph by E. A. Dunayev) <bold>G</bold> <italic><tp:taxon-name><tp:taxon-name-part taxon-name-part-type="genus" reg="Phrynocephalus">Ph.</tp:taxon-name-part> <tp:taxon-name-part taxon-name-part-type="species" reg="mystaceus">m.</tp:taxon-name-part> <tp:taxon-name-part taxon-name-part-type="subspecies" reg="aurantiacocaudatus">aurantiacocaudatus</tp:taxon-name-part></tp:taxon-name></italic>, E Kazakhstan, SE Balkash Lake (photograph by E. N. Solovyeva) <bold>H</bold> <italic><tp:taxon-name><tp:taxon-name-part taxon-name-part-type="genus" reg="Phrynocephalus">Ph.</tp:taxon-name-part> <tp:taxon-name-part taxon-name-part-type="species" reg="mystaceus">m.</tp:taxon-name-part> <tp:taxon-name-part taxon-name-part-type="subspecies" reg="aurantiacocaudatus">aurantiacocaudatus</tp:taxon-name-part></tp:taxon-name></italic>, E Kazakhstan, SE Balkash lake (photograph by E. N. Solovyeva) <bold>I</bold> <italic><tp:taxon-name><tp:taxon-name-part taxon-name-part-type="genus" reg="Phrynocephalus">Ph.</tp:taxon-name-part> <tp:taxon-name-part taxon-name-part-type="species" reg="mystaceus">m.</tp:taxon-name-part> <tp:taxon-name-part taxon-name-part-type="subspecies" reg="mystaceus">mystaceus</tp:taxon-name-part></tp:taxon-name></italic>, Russia, Astrakhan region, Dosang (photograph by E. A. Dunayev).</p></caption><graphic xmlns:xlink="http://www.w3.org/1999/xlink" xlink:href="zookeys-748-097-g006.jpg" position="float" orientation="portrait" xlink:type="simple" id="oo_195331.jpg"/></fig></tp:treatment-sec><tp:treatment-sec sec-type="diagnosis" id="SECID0EUDAK"><title>Diagnosis.</title><p>A member of <italic><tp:taxon-name><tp:taxon-name-part taxon-name-part-type="genus" reg="Phrynocephalus">Ph.</tp:taxon-name-part> <tp:taxon-name-part taxon-name-part-type="species" reg="mystaceus">mystaceus</tp:taxon-name-part></tp:taxon-name></italic> species complex based on the following combination of morphological attributes: (1) a large-sized <italic><tp:taxon-name><tp:taxon-name-part taxon-name-part-type="genus" reg="Phrynocephalus">Phrynocephalus</tp:taxon-name-part></tp:taxon-name></italic> species with <abbrev xmlns:xlink="http://www.w3.org/1999/xlink" xlink:title="snout-vent length" id="ABBRID0EMEAK" xlink:type="simple">SVL</abbrev> up to 97.5 mm, tail shorter than <abbrev xmlns:xlink="http://www.w3.org/1999/xlink" xlink:title="snout-vent length" id="ABBRID0EQEAK" xlink:type="simple">SVL</abbrev>; (2) pair of cutaneous flaps present at mouth corners with numerous spiny scales along flap edges; (3) distinctly flattened body and tail; (4) toes with fringes formed by triangular scales; subdigital lamellae on toes III and IV with ridges. <italic><tp:taxon-name><tp:taxon-name-part taxon-name-part-type="genus" reg="Phrynocephalus">Phrynocephalus</tp:taxon-name-part> <tp:taxon-name-part taxon-name-part-type="species" reg="mystaceus">mystaceus</tp:taxon-name-part> <tp:taxon-name-part taxon-name-part-type="subspecies" reg="khorasanus">khorasanus</tp:taxon-name-part></tp:taxon-name></italic> ssp. n. can be distinguished from the nominative subspecies of <italic><tp:taxon-name><tp:taxon-name-part taxon-name-part-type="genus" reg="Phrynocephalus">Ph.</tp:taxon-name-part> <tp:taxon-name-part taxon-name-part-type="species" reg="mystaceus">mystaceus</tp:taxon-name-part></tp:taxon-name></italic> by the following combination of two diagnostic morphological characteristics: (1) 24–27 lamellae on toe IV; (2) few supralabial scales (less than 14). In life, the new subspecies can be further distinguished from the nominative subspecies by the orange color of the lower surface of tail in young specimens (lemon to yellowish in <italic><tp:taxon-name><tp:taxon-name-part taxon-name-part-type="genus" reg="Phrynocephalus">Ph.</tp:taxon-name-part> <tp:taxon-name-part taxon-name-part-type="species" reg="mystaceus">m.</tp:taxon-name-part> <tp:taxon-name-part taxon-name-part-type="subspecies" reg="mystaceus">mystaceus</tp:taxon-name-part></tp:taxon-name></italic> except the populations from Eastern Kazakhstan and western China, formerly described as <italic><tp:taxon-name><tp:taxon-name-part taxon-name-part-type="genus" reg="Phrynocephalus">Ph.</tp:taxon-name-part> <tp:taxon-name-part taxon-name-part-type="species" reg="mystaceus">m.</tp:taxon-name-part> <tp:taxon-name-part taxon-name-part-type="subspecies" reg="aurantiacocaudatus">aurantiacocaudatus</tp:taxon-name-part></tp:taxon-name></italic>). MtDNA sequences of <italic><tp:taxon-name><tp:taxon-name-part taxon-name-part-type="genus" reg="Phrynocephalus">Phrynocephalus</tp:taxon-name-part> <tp:taxon-name-part taxon-name-part-type="species" reg="mystaceus">mystaceus</tp:taxon-name-part> <tp:taxon-name-part taxon-name-part-type="subspecies" reg="khorasanus">khorasanus</tp:taxon-name-part></tp:taxon-name></italic> ssp. n. are markedly distinct from those in all other populations of <italic><tp:taxon-name><tp:taxon-name-part taxon-name-part-type="genus" reg="Phrynocephalus">Ph.</tp:taxon-name-part> <tp:taxon-name-part taxon-name-part-type="species" reg="mystaceus">mystaceus</tp:taxon-name-part></tp:taxon-name></italic> with sequence divergence in the range of 6.84–7.28% between them. The new subspecies is notably smaller than the representatives of southern populations of <italic><tp:taxon-name><tp:taxon-name-part taxon-name-part-type="genus" reg="Phrynocephalus">Ph.</tp:taxon-name-part> <tp:taxon-name-part taxon-name-part-type="species" reg="mystaceus">m.</tp:taxon-name-part> <tp:taxon-name-part taxon-name-part-type="subspecies" reg="mystaceus">mystaceus</tp:taxon-name-part></tp:taxon-name></italic> from Uzbekistan and Turkmenistan, formerly described as <italic><tp:taxon-name><tp:taxon-name-part taxon-name-part-type="genus" reg="Phrynocephalus">Ph.</tp:taxon-name-part> <tp:taxon-name-part taxon-name-part-type="species" reg="mystaceus">m.</tp:taxon-name-part> <tp:taxon-name-part taxon-name-part-type="subspecies" reg="galli">galli</tp:taxon-name-part></tp:taxon-name></italic>, which can reach <abbrev xmlns:xlink="http://www.w3.org/1999/xlink" xlink:title="snout-vent length" id="ABBRID0EEIAK" xlink:type="simple">SVL</abbrev> up to 122.7 mm (<xref ref-type="bibr" rid="B3">Anderson 1999</xref>), whereas for Iranian population <xref ref-type="bibr" rid="B3">Anderson (1999)</xref> reported the largest specimen of <italic><tp:taxon-name><tp:taxon-name-part taxon-name-part-type="genus" reg="Phrynocephalus">Ph.</tp:taxon-name-part> <tp:taxon-name-part taxon-name-part-type="species" reg="mystaceus">mystaceus</tp:taxon-name-part></tp:taxon-name></italic> to have <abbrev xmlns:xlink="http://www.w3.org/1999/xlink" xlink:title="snout-vent length" id="ABBRID0E2IAK" xlink:type="simple">SVL</abbrev> up to 77.7 mm. <abbrev xmlns:xlink="http://www.w3.org/1999/xlink" xlink:title="snout-vent length" id="ABBRID0E6IAK" xlink:type="simple">SVL</abbrev> in the largest specimen in our sampling reached 86.0 mm, while <xref ref-type="bibr" rid="B19">Molavi et al. (2014)</xref> recorded a specimen with <abbrev xmlns:xlink="http://www.w3.org/1999/xlink" xlink:title="snout-vent length" id="ABBRID0EHJAK" xlink:type="simple">SVL</abbrev> of 97.5 from Semnan Province.</p></tp:treatment-sec><tp:treatment-sec sec-type="etymology" id="SECID0ELJAK"><title>Etymology.</title><p>The name of the new subspecies <tp:taxon-name><tp:taxon-name-part taxon-name-part-type="genus" reg="Phrynocephalus"/><tp:taxon-name-part taxon-name-part-type="species" reg="mystaceus"/><tp:taxon-name-part taxon-name-part-type="subspecies" reg="khorasanus">khorasanus</tp:taxon-name-part></tp:taxon-name> is a Latinized toponymic adjective, derived from Khorasan, the name of the historic area and a Khorasan Razavi Province in the northeast Iran, where the new subspecies was found. We suggest the “Khorasan Secret Toad-headed Agama” as a common name in English.</p></tp:treatment-sec><tp:treatment-sec sec-type="description" id="SECID0E4JAK"><title>Description of holotype.</title><p>Medium-sized agamid lizard, adult female, specimen in good state of preservation; body dissected on ventral side along the midline of belly (dissection ca. 20 cm in length). Measurements and counts of the holotype are presented in Table <xref ref-type="table" rid="T4">4</xref>.</p><p>Head large, rounded, distinctly wider than neck region (see Fig. <xref ref-type="fig" rid="F7">7A</xref>); body and tail notably flattened. Snout abruptly blunt, head almost vertical in profile view (see Fig. <xref ref-type="fig" rid="F7">7E</xref>), nostrils invisible dorsally (see Fig. <xref ref-type="fig" rid="F7">7C</xref>). Nasals separated from each other by single scale (see Fig. <xref ref-type="fig" rid="F7">7D</xref>). Dorsal surface of head with distinct pileus consisting of small slightly keeled scales; ca. 30 scales across the pileus. Pineal scale separated from nasals by 13 smaller scales; scales covering orbital area somewhat smaller than those on frontal surface of head; occipital scales not enlarged. Five scales contacting subnasal ventrally (see Fig. <xref ref-type="fig" rid="F7">7D</xref>). Subnasal scale not in contact with inner (medial) side of supranasal. Supralabials separated from subnasal scale by 6 rows of small granular scales (see Fig. <xref ref-type="fig" rid="F7">7D</xref>). Pair of skin-folds form characteristic ear-shaped flaps in mouth corners, edges of each flap with enlarged conical scales, two groups of similarly enlarged conical scales on each side of head posterior to the mouth angle at tympanal area (see Fig. <xref ref-type="fig" rid="F7">7E</xref>). Supralabial scales anterior to cutaneous fold at mouth angle 11/12 (hereafter data for symmetrical characteristics is given in Right/Left order); 9/9 of anterior supralabials notably flattened, 2/3 posterior supralabials conical-shaped; supralabials separated from small granular scales of lower eyelid by 3/4 rows of scales, ventral row of these <!--PageBreak-->scales almost the same size as supralabials (see Fig. <xref ref-type="fig" rid="F7">7E</xref>). Single small scale between the posteriormost supralabial and insertion of cutaneous fold at mouth angle. Infralabial scales anterior to cutaneous fold — 6/6, 3/3 of anterior infralabials notably flattened, posterior infralabials cone-shaped. Posterior corner of eye and insertion of cutaneous fold at mouth angle separated by row of three enlarged flat scales (see Fig. <xref ref-type="fig" rid="F7">7E</xref>). Vertebral scales not enlarged. Scales at middle of dorsum slightly bigger than scales on dorsolateral and lateral surfaces of body. Dorsal scales with weak keels, becoming cone-shaped laterally, forming almost triangular spines on the flanks. Notably enlarged spiny scale (about four times the size of adjacent scales) on each side of thorax behind maxilla, two groups of enlarged spiny scales on each lateral surface of neck region (see Fig. <xref ref-type="fig" rid="F7">7E</xref>). Tail notably flattened along its whole length. Scales on dorsal surface of tail <!--PageBreak-->and on ventral surface of tail posterior half notably keeled; scales on lateral sides of tail with well-pronounced spines. Limbs comparatively long: hindlimb length greater than distance from cloaca to gular fold. Toe IV bearing a single row of subdigital lamellae, each with a well-pronounced ridge on its volar surface; lateral sides of toe IV with two rows of enlarged triangular scales that form distinct serrated fringe (see Fig. <xref ref-type="fig" rid="F7">7F</xref>). Similar crests present on lateral surfaces of toe III, triangular scales on toe III notably smaller compared to those on toe IV (see Fig. <xref ref-type="fig" rid="F7">7F</xref>). Number of lamellae on toe IV 24/24, on toe III 16/16; number of enlarged triangular scales on toe IV 20/20, on toe III 9/9.</p><fig id="F7" position="float" orientation="portrait"><label>Figure 7.</label><caption><p>Holotype of <italic><tp:taxon-name><tp:taxon-name-part taxon-name-part-type="genus" reg="Phrynocephalus">Ph.</tp:taxon-name-part> <tp:taxon-name-part taxon-name-part-type="species" reg="mystaceus">mystaceus</tp:taxon-name-part> <tp:taxon-name-part taxon-name-part-type="subspecies" reg="khorasanus">khorasanus</tp:taxon-name-part></tp:taxon-name></italic> ssp. n. in preservative: <bold>A</bold> dorsal view <bold>B</bold> ventral view <bold>C</bold> head in dorsal view <bold>D</bold> head in frontal view <bold>E</bold> head in lateral view; <bold>F</bold> right foot in thenar view (photographs by E. N. Solovyeva).</p></caption><graphic xmlns:xlink="http://www.w3.org/1999/xlink" xlink:href="zookeys-748-097-g007.jpg" position="float" orientation="portrait" xlink:type="simple" id="oo_195333.jpg"/></fig></tp:treatment-sec><tp:treatment-sec sec-type="Color of holotype in life" id="SECID0EFNAK"><title>Color of holotype in life.</title><p>In life dorsum sandy-beige; with numerous small black and white dots and reticulations; row of three pairs of irregular-shaped larger dark blotches on each side of vertebral line; ventral surfaces of body, limbs and proximal part of tail white; ventral surface of tail tip black, chin and throat with gray reticulations, chest with blackish longitudinal blotch. Ten brownish transverse bars (wider than interspaces) on dorsal surface of tail, faint at tail basis, get more distinct towards tail tip. Internal surfaces of mouth angle cutaneous flaps in life are pinkish, and may become red when animal displays a threatening posture.</p></tp:treatment-sec><tp:treatment-sec sec-type="Color of holotype in preservative" id="SECID0EKNAK"><title>Color of holotype in preservative.</title><p>In preservative, numerous dark spots and mottling are distinct on dull sandy-gray background color of dorsum. They form vermiculate patterns ca. 1–2 scales wide. On lateral parts of dorsum these lines form 6–7 indistinct dark transverse bands. Ten dark transverse bars on dorsal side of tail are well-distinct (Fig. <xref ref-type="fig" rid="F7">7A</xref>). Three posterior dark bars have a distinct light-beige longitudinal line between them along midline of tail. Tail ventral surface light yellowish-white. Ventral surface of head with distinctive dark greyish marbling (Fig. <xref ref-type="fig" rid="F7">7A</xref>). Distinct triangular longitudinal black spot in the middle of chest area resembling a “necktie”, ca. 8.8 mm in length. Black coloration of distal part of ventral surface of tail 24 mm in length.</p></tp:treatment-sec><tp:treatment-sec sec-type="Paratype variation" id="SECID0EYNAK"><title>Paratype variation.</title><p>Variations of morphological characteristics in the type series are shown in Table <xref ref-type="table" rid="T4">4</xref> and in Fig. <xref ref-type="fig" rid="F8">8</xref>. In general, morphology of paratypes corresponds well to morphology of the holotype. <abbrev xmlns:xlink="http://www.w3.org/1999/xlink" xlink:title="snout-vent length" id="ABBRID0EGOAK" xlink:type="simple">SVL</abbrev> of new subspecies varies in range of 85.0–86.0 mm in two males, and in range of 54.0–70.0 in five females; tail length 76.0 mm in males, 51.0–67.0 mm in females; tail comparatively shorter in male specimens (<abbrev xmlns:xlink="http://www.w3.org/1999/xlink" xlink:title="snout-vent length / tail length ration" id="ABBRID0EKOAK" xlink:type="simple">SVL/TL</abbrev> ratio 1.12–1.13) than in females (<abbrev xmlns:xlink="http://www.w3.org/1999/xlink" xlink:title="snout-vent length / tail length ration" id="ABBRID0EOOAK" xlink:type="simple">SVL/TL</abbrev> ratio 1.00–1.06); however, the sample size is too small to detect significant differences. Length of dark distal part of ventral surface of tail varies from 20 to 27 mm. Number of subdigital lamellae on toe III varies from 17 to 20, from 25 to 28 on toe IV. Number of enlarged triangular scales of lateral fringes on toe III from 7 to 11, on toe IV from 18 to 21. Number of flattened anterior supralabials 6–11, total number of supralabials (to insertion of cutaneous fold at mouth angle) varies from 10 to 15. Number of small scales ventrally in contact with subnasal scale 3–6. Subnasal scale in all paratypes (except one specimen <named-content xmlns:xlink="http://www.w3.org/1999/xlink" content-type="dwc:institutional_code" xlink:type="simple">ZMMU</named-content> R-13009) touches supranasal along medial edge of latter. In nearly all paratypes supralabials are separated from subnasal by five rows of small scales (only in <named-content xmlns:xlink="http://www.w3.org/1999/xlink" content-type="dwc:institutional_code" xlink:type="simple">ZMMU</named-content> R-13009 by 4/5 rows of small scales). In most specimens, there is one small scale between last supralabial and insertion of cutaneous fold at mouth angle (specimen <named-content xmlns:xlink="http://www.w3.org/1999/xlink" content-type="dwc:institutional_code" xlink:type="simple">ZMMU</named-content> R-13011 has two scales, <named-content xmlns:xlink="http://www.w3.org/1999/xlink" content-type="dwc:institutional_code" xlink:type="simple">ZMMU</named-content> R-13169 lacks such scales). Number <!--PageBreak-->of flat anterior infralabials varies from 2 to 4, total number of infralabials to insertion of cutaneous fold at mouth angle varies from 5 to 7 (only <named-content xmlns:xlink="http://www.w3.org/1999/xlink" content-type="dwc:institutional_code" xlink:type="simple">ZMMU</named-content> R-13009 has 3/3 infralabials). Number of black irregularly shaped spots on dorsum also may vary: from 4 to 6 pairs of black spots on each side of vertebral line (see Fig. <xref ref-type="fig" rid="F8">8A</xref>).</p><fig id="F8" position="float" orientation="portrait"><label>Figure 8.</label><caption><p>Paratypes of <italic><tp:taxon-name><tp:taxon-name-part taxon-name-part-type="genus" reg="Phrynocephalus">Ph.</tp:taxon-name-part> <tp:taxon-name-part taxon-name-part-type="species" reg="mystaceus">mystaceus</tp:taxon-name-part> <tp:taxon-name-part taxon-name-part-type="subspecies" reg="khorasanus">khorasanus</tp:taxon-name-part></tp:taxon-name></italic> ssp. n. in preservative: <bold>A</bold> in dorsal view <bold>B</bold> in ventral view (photographs by E. N. Solovyeva).</p></caption><graphic xmlns:xlink="http://www.w3.org/1999/xlink" xlink:href="zookeys-748-097-g008.jpg" position="float" orientation="portrait" xlink:type="simple" id="oo_195334.jpg"/></fig><p>We were unable to detect sexual dimorphism in morphometric and meristic characteristics of <italic><tp:taxon-name><tp:taxon-name-part taxon-name-part-type="genus" reg="Phrynocephalus">Ph.</tp:taxon-name-part> <tp:taxon-name-part taxon-name-part-type="species" reg="mystaceus">mystaceus</tp:taxon-name-part> <tp:taxon-name-part taxon-name-part-type="subspecies" reg="khorasanus">khorasanus</tp:taxon-name-part></tp:taxon-name></italic> ssp. n., however our sample size (N = 7) was too small. <xref ref-type="bibr" rid="B19">Molavi et al. (2014)</xref>, who also examined seven specimens of both sexes from Semnan Province, was also unable to detect sexual dimorphism in morphological features in their sample.</p></tp:treatment-sec><tp:treatment-sec sec-type="distribution" id="SECID0EGRAK"><title>Distribution.</title><p>To date, the new subspecies is known from two major localities in southwestern part of Khorasan Razavi Province (environs of the towns of Gonabad and Boshrouyeh, this study) and from a single locality in the easternmost part of Semnan <!--PageBreak-->Province of Iran (Ahmad Abad village, Molavi 2014). The record from the environs of the town of Boshrouyeh appears to be the southernmost known locality for <italic><tp:taxon-name><tp:taxon-name-part taxon-name-part-type="genus" reg="Phrynocephalus">Ph.</tp:taxon-name-part> <tp:taxon-name-part taxon-name-part-type="species" reg="mystaceus">mystaceus</tp:taxon-name-part></tp:taxon-name></italic> complex known to date. The three records of <italic><tp:taxon-name><tp:taxon-name-part taxon-name-part-type="genus" reg="Phrynocephalus">Ph.</tp:taxon-name-part> <tp:taxon-name-part taxon-name-part-type="species" reg="mystaceus">mystaceus</tp:taxon-name-part></tp:taxon-name></italic> by <xref ref-type="bibr" rid="B3">Anderson (1999)</xref> from the northern part of Khorasan Razavi Province, North Khorasan and Golestan provinces are all located along the border with Turkmenistan. These populations most likely correspond to <italic><tp:taxon-name><tp:taxon-name-part taxon-name-part-type="genus" reg="Phrynocephalus">Ph.</tp:taxon-name-part> <tp:taxon-name-part taxon-name-part-type="species" reg="mystaceus">m.</tp:taxon-name-part> <tp:taxon-name-part taxon-name-part-type="subspecies" reg="mystaceus">mystaceus</tp:taxon-name-part></tp:taxon-name></italic> rather than to <italic><tp:taxon-name><tp:taxon-name-part taxon-name-part-type="genus" reg="Phrynocephalus">Ph.</tp:taxon-name-part> <tp:taxon-name-part taxon-name-part-type="species" reg="mystaceus">mystaceus</tp:taxon-name-part> <tp:taxon-name-part taxon-name-part-type="subspecies" reg="khorasanus">khorasanus</tp:taxon-name-part></tp:taxon-name></italic> ssp. n. as they are close to the range of the nominative form and there are no biogeographic barriers that separate these populations. On the contrary, localities in Khorasan Razavi and Semnan provinces are situated on different elevations and sand massifs are isolated from the range of <italic><tp:taxon-name><tp:taxon-name-part taxon-name-part-type="genus" reg="Phrynocephalus">Ph.</tp:taxon-name-part> <tp:taxon-name-part taxon-name-part-type="species" reg="mystaceus">m.</tp:taxon-name-part> <tp:taxon-name-part taxon-name-part-type="subspecies" reg="mystaceus">mystaceus</tp:taxon-name-part></tp:taxon-name></italic> by at least 200 km of habitats unsuitable for <italic><tp:taxon-name><tp:taxon-name-part taxon-name-part-type="genus" reg="Phrynocephalus">Ph.</tp:taxon-name-part> <tp:taxon-name-part taxon-name-part-type="species" reg="mystaceus">mystaceus</tp:taxon-name-part></tp:taxon-name></italic>. We anticipate new records of the new subspecies in sandy areas of Khorasan Razavi, Semnan and, possibly, northern part of Yazd and South Khorasan provinces.</p></tp:treatment-sec><tp:treatment-sec sec-type="habitat" id="SECID0EAUAK"><title>Habitat.</title><p>
              <italic><tp:taxon-name><tp:taxon-name-part taxon-name-part-type="genus" reg="Phrynocephalus">Ph.</tp:taxon-name-part> <tp:taxon-name-part taxon-name-part-type="species" reg="mystaceus">mystaceus</tp:taxon-name-part> <tp:taxon-name-part taxon-name-part-type="subspecies" reg="khorasanus">khorasanus</tp:taxon-name-part></tp:taxon-name></italic> ssp. n. inhabits sandy areas with sparse vegetation in northeast Iran at comparatively higher altitudes, than other <italic><tp:taxon-name><tp:taxon-name-part taxon-name-part-type="genus" reg="Phrynocephalus">Ph.</tp:taxon-name-part> <tp:taxon-name-part taxon-name-part-type="species" reg="mystaceus">mystaceus</tp:taxon-name-part></tp:taxon-name></italic> subspecies. The usual habitat is represented by dunes of loose sands and semi-stabilized dunes with rare grass, occasional bushes of <italic><tp:taxon-name><tp:taxon-name-part taxon-name-part-type="genus" reg="Haloxylon">Haloxylon</tp:taxon-name-part></tp:taxon-name></italic> sp. and <italic><tp:taxon-name><tp:taxon-name-part taxon-name-part-type="genus" reg="Tamarix">Tamarix</tp:taxon-name-part></tp:taxon-name></italic> sp. and large open sandy areas (Fig. <xref ref-type="fig" rid="F9">9</xref>). The areas inhabited by the new subspecies receive almost no rainfall during the year. In the town of Gonabad the average annual temperature is 17.3 °C, the average temperature in July reaches 29.2 °C, the average temperature in January is 4.8 °C; In Boshrouyeh the average annual temperature is 19.7 °C, the average temperature in July is 31.9 °C, the average temperature in January is 6.6 °C. (<ext-link xmlns:xlink="http://www.w3.org/1999/xlink" xlink:type="simple" ext-link-type="uri" xlink:href="http://www.climate-data.org">http://www.climate-data.org</ext-link>).</p><fig id="F9" position="float" orientation="portrait"><label>Figure 9.</label><caption><p>Typical habitat of <italic><tp:taxon-name><tp:taxon-name-part taxon-name-part-type="genus" reg="Phrynocephalus">Ph.</tp:taxon-name-part> <tp:taxon-name-part taxon-name-part-type="species" reg="mystaceus">mystaceus</tp:taxon-name-part> <tp:taxon-name-part taxon-name-part-type="subspecies" reg="khorasanus">khorasanus</tp:taxon-name-part></tp:taxon-name></italic> ssp. n. at the type locality in the vicinity of Gonabad, Khorasan Razavi Province, Iran (photo by R. A. Nazarov).</p></caption><graphic xmlns:xlink="http://www.w3.org/1999/xlink" xlink:href="zookeys-748-097-g009.jpg" position="float" orientation="portrait" xlink:type="simple" id="oo_195336.jpg"/></fig><p>Lizards burrow in sand, digging short tunnels and chambers; they can quickly dig into sand by rapid lateral movements of the body (Anderson, 1999).</p></tp:treatment-sec><tp:treatment-sec sec-type="comparisons" id="SECID0EUWAK"><title>Comparisons with other subspecies.</title><p>Comparisons of the new subspecies from Khorasan Razavi and Semnan provinces of Iran with the nominative subspecies <italic><tp:taxon-name><tp:taxon-name-part taxon-name-part-type="genus" reg="Phrynocephalus">Ph.</tp:taxon-name-part> <tp:taxon-name-part taxon-name-part-type="species" reg="mystaceus">m.</tp:taxon-name-part> <tp:taxon-name-part taxon-name-part-type="subspecies" reg="mystaceus">mystaceus</tp:taxon-name-part></tp:taxon-name></italic> sensu lato from Middle Asia, Caspian basin, and westernmost Xinjiang (China) are summarized below. In preservative, the new subspecies can be differentiated from specimens of <italic><tp:taxon-name><tp:taxon-name-part taxon-name-part-type="genus" reg="Phrynocephalus">Ph.</tp:taxon-name-part> <tp:taxon-name-part taxon-name-part-type="species" reg="mystaceus">m.</tp:taxon-name-part> <tp:taxon-name-part taxon-name-part-type="subspecies" reg="mystaceus">mystaceus</tp:taxon-name-part></tp:taxon-name></italic> by the following combination of morphological attributes: lower number of subdigital lamellae on the IVth toe (<abbrev xmlns:xlink="http://www.w3.org/1999/xlink" xlink:title="number of subdigital lamellae under toe IV" id="ABBRID0EYXAK" xlink:type="simple">SLIV</abbrev> 25.7 (24–27; N = 7) in <italic>vs.</italic> 30.2 (25–35; N = 70) in <italic><tp:taxon-name><tp:taxon-name-part taxon-name-part-type="genus" reg="Phrynocephalus">Ph.</tp:taxon-name-part> <tp:taxon-name-part taxon-name-part-type="species" reg="mystaceus">m.</tp:taxon-name-part> <tp:taxon-name-part taxon-name-part-type="subspecies" reg="mystaceus">mystaceus</tp:taxon-name-part></tp:taxon-name></italic> sensu lato); comparatively lower number of supralabials (<abbrev xmlns:xlink="http://www.w3.org/1999/xlink" xlink:title="supralabials" id="ABBRID0ENYAK" xlink:type="simple">SL</abbrev> 12.1 (10–14; N = 7) <italic>vs.</italic> 14.9 (10-19; N = 70) in <italic><tp:taxon-name><tp:taxon-name-part taxon-name-part-type="genus" reg="Phrynocephalus">Ph.</tp:taxon-name-part> <tp:taxon-name-part taxon-name-part-type="species" reg="mystaceus">m.</tp:taxon-name-part> <tp:taxon-name-part taxon-name-part-type="subspecies" reg="mystaceus">mystaceus</tp:taxon-name-part></tp:taxon-name></italic> sensu lato) and by the comparatively shorter black distal part on the tail ventral surface (<abbrev xmlns:xlink="http://www.w3.org/1999/xlink" xlink:title="tail length" id="ABBRID0ECZAK" xlink:type="simple">TL</abbrev>-black/<abbrev xmlns:xlink="http://www.w3.org/1999/xlink" xlink:title="tail length" id="ABBRID0EGZAK" xlink:type="simple">TL</abbrev> 0.38 (0.36–0.40; N = 7) <italic>vs.</italic> 0.42 (0.32–0.48; N = 70) in <italic><tp:taxon-name><tp:taxon-name-part taxon-name-part-type="genus" reg="Phrynocephalus">Ph.</tp:taxon-name-part> <tp:taxon-name-part taxon-name-part-type="species" reg="mystaceus">m.</tp:taxon-name-part> <tp:taxon-name-part taxon-name-part-type="subspecies" reg="mystaceus">mystaceus</tp:taxon-name-part></tp:taxon-name></italic> sensu lato). In life, juvenile and young specimens of the new subspecies can be further distinguished from Middle Asian / Caspian Basin populations of <italic><tp:taxon-name><tp:taxon-name-part taxon-name-part-type="genus" reg="Phrynocephalus">Ph.</tp:taxon-name-part> <tp:taxon-name-part taxon-name-part-type="species" reg="mystaceus">mystaceus</tp:taxon-name-part></tp:taxon-name></italic> by is rusty orange color of the proximal part of tail ventral surface (vs. lemon-yellow in <italic><tp:taxon-name><tp:taxon-name-part taxon-name-part-type="genus" reg="Phrynocephalus">Ph.</tp:taxon-name-part> <tp:taxon-name-part taxon-name-part-type="species" reg="mystaceus">m.</tp:taxon-name-part> <tp:taxon-name-part taxon-name-part-type="subspecies" reg="mystaceus">mystaceus</tp:taxon-name-part></tp:taxon-name></italic> sensu stricto), but is similar to orange tail coloration in juveniles of East Kazakhstan – western China populations described as <italic><tp:taxon-name><tp:taxon-name-part taxon-name-part-type="genus" reg="Phrynocephalus">Ph.</tp:taxon-name-part> <tp:taxon-name-part taxon-name-part-type="species" reg="mystaceus">m.</tp:taxon-name-part> <tp:taxon-name-part taxon-name-part-type="subspecies" reg="aurantiacocaudatus">aurantiacocaudatus</tp:taxon-name-part></tp:taxon-name></italic>.</p><p>We do not recognize <italic><tp:taxon-name><tp:taxon-name-part taxon-name-part-type="genus" reg="Phrynocephalus">Ph.</tp:taxon-name-part> <tp:taxon-name-part taxon-name-part-type="species" reg="mystaceus">m.</tp:taxon-name-part> <tp:taxon-name-part taxon-name-part-type="subspecies" reg="galli">galli</tp:taxon-name-part></tp:taxon-name></italic> as a separate subspecies due to the absence of stable genetic and morphological differences of this subspecies from <italic><tp:taxon-name><tp:taxon-name-part taxon-name-part-type="genus" reg="Phrynocephalus">Ph.</tp:taxon-name-part> <tp:taxon-name-part taxon-name-part-type="species" reg="mystaceus">m.</tp:taxon-name-part> <tp:taxon-name-part taxon-name-part-type="subspecies" reg="mystaceus">mystaceus</tp:taxon-name-part></tp:taxon-name></italic> (see above). The <italic><tp:taxon-name><tp:taxon-name-part taxon-name-part-type="genus" reg="Phrynocephalus">Phrynocephalus</tp:taxon-name-part> <tp:taxon-name-part taxon-name-part-type="species" reg="mystaceus">mystaceus</tp:taxon-name-part> <tp:taxon-name-part taxon-name-part-type="subspecies" reg="dagestanica">dagestanica</tp:taxon-name-part></tp:taxon-name></italic> form from Daghestan (<xref ref-type="bibr" rid="B1">Ananjeva “1986” 1987</xref>) is very close to the populations from the Volga River basin and was <!--PageBreak-->considered a synonym of <italic><tp:taxon-name><tp:taxon-name-part taxon-name-part-type="genus" reg="Phrynocephalus">Ph.</tp:taxon-name-part> <tp:taxon-name-part taxon-name-part-type="species" reg="mystaceus">m.</tp:taxon-name-part> <tp:taxon-name-part taxon-name-part-type="subspecies" reg="mystaceus">mystaceus</tp:taxon-name-part></tp:taxon-name></italic> by several authors (<xref ref-type="bibr" rid="B26">Semenov and Shenbrot 1990</xref>; <xref ref-type="bibr" rid="B5">Barabanov and Ananjeva 2007</xref>). Our molecular and morphometric data do not support monophyly or significant differentiation of <italic><tp:taxon-name><tp:taxon-name-part taxon-name-part-type="genus" reg="Phrynocephalus">Ph.</tp:taxon-name-part> <tp:taxon-name-part taxon-name-part-type="species" reg="mystaceus">m.</tp:taxon-name-part> <tp:taxon-name-part taxon-name-part-type="subspecies" reg="aurantiacocaudatus">aurantiacocaudatus</tp:taxon-name-part></tp:taxon-name></italic> from Eastern Kazakhstan and western China. The only stable difference between this population and <italic><tp:taxon-name><tp:taxon-name-part taxon-name-part-type="genus" reg="Phrynocephalus">Ph.</tp:taxon-name-part> <tp:taxon-name-part taxon-name-part-type="species" reg="mystaceus">m.</tp:taxon-name-part> <tp:taxon-name-part taxon-name-part-type="subspecies" reg="mystaceus">mystaceus</tp:taxon-name-part></tp:taxon-name></italic> sensu stricto is the tail coloration in juveniles. We consider that additional genetic and morphological data is needed to clarify taxonomic status of East Kazakhstan <italic><tp:taxon-name><tp:taxon-name-part taxon-name-part-type="genus" reg="Phrynocephalus">Ph.</tp:taxon-name-part> <tp:taxon-name-part taxon-name-part-type="species" reg="mystaceus">mystaceus</tp:taxon-name-part></tp:taxon-name></italic> populations.</p></tp:treatment-sec><tp:treatment-sec sec-type="discussion" id="SECID0EV5AK"><title>Discussion.</title><p>Our study indicates deep genetic divergence between Iranian populations of <italic><tp:taxon-name><tp:taxon-name-part taxon-name-part-type="genus" reg="Phrynocephalus">Ph.</tp:taxon-name-part> <tp:taxon-name-part taxon-name-part-type="species" reg="mystaceus">m.</tp:taxon-name-part> <tp:taxon-name-part taxon-name-part-type="subspecies" reg="khorasanus">khorasanus</tp:taxon-name-part></tp:taxon-name></italic> ssp. n. and the rest of the populations within the range of the species. However, morphological differentiation within <italic><tp:taxon-name><tp:taxon-name-part taxon-name-part-type="genus" reg="Phrynocephalus">Ph.</tp:taxon-name-part> <tp:taxon-name-part taxon-name-part-type="species" reg="mystaceus">mystaceus</tp:taxon-name-part></tp:taxon-name></italic> complex is less clear with only a few morphological characteristics that reliably separate these two lineages. Differentiation pattern for the mtDNA <italic>COI</italic> gene within the Middle Asian and Caspian populations of <italic><tp:taxon-name><tp:taxon-name-part taxon-name-part-type="genus" reg="Phrynocephalus">Ph.</tp:taxon-name-part> <tp:taxon-name-part taxon-name-part-type="species" reg="mystaceus">mystaceus</tp:taxon-name-part></tp:taxon-name></italic> complex suggests that East Kazakhstan was populated by <italic><tp:taxon-name><tp:taxon-name-part taxon-name-part-type="genus" reg="Phrynocephalus">Ph.</tp:taxon-name-part> <tp:taxon-name-part taxon-name-part-type="species" reg="mystaceus">mystaceus</tp:taxon-name-part></tp:taxon-name></italic> earlier than the rest of Middle Asia. After that, a dispersal process from the east to the west likely took place. Morphologically different populations of <italic><tp:taxon-name><tp:taxon-name-part taxon-name-part-type="genus" reg="Phrynocephalus">Ph.</tp:taxon-name-part> <tp:taxon-name-part taxon-name-part-type="species" reg="mystaceus">mystaceus</tp:taxon-name-part></tp:taxon-name></italic> across Middle Asia present considerable amount of variation both in body size and in such morphological features as the relative size of cutaneous flaps in the mouth angles, relative tail length, etc. This high morphological plasticity may be connected with psam<!--PageBreak-->mophilous biology of this species, as it was suggested by previous researchers (<xref ref-type="bibr" rid="B36">Vel’dre 1964a</xref>, <xref ref-type="bibr" rid="B37">1964b</xref>; <xref ref-type="bibr" rid="B26">Semenov and Shenbrot 1990</xref>; <xref ref-type="bibr" rid="B9">Golubev and Sattorov 1992</xref>).</p><p>The data of phylogenetic analyses in the present paper clearly indicates that the whole territory of Middle Asia, including westernmost China and Caspian region, is inhabited by a single poorly differentiated mtDNA lineage. <xref ref-type="bibr" rid="B9">Golubev and Sattorov (1992)</xref> argued that coloration of the ventral tail surface in juveniles of <italic><tp:taxon-name><tp:taxon-name-part taxon-name-part-type="genus" reg="Phrynocephalus">Ph.</tp:taxon-name-part> <tp:taxon-name-part taxon-name-part-type="species" reg="mystaceus">mystaceus</tp:taxon-name-part></tp:taxon-name></italic> is also subject to high variation, and “orange-” and “yellow-tailed” specimens can be occasionally recorded within the same population, thus suggesting that subspecies within <italic><tp:taxon-name><tp:taxon-name-part taxon-name-part-type="genus" reg="Phrynocephalus">Ph.</tp:taxon-name-part> <tp:taxon-name-part taxon-name-part-type="species" reg="mystaceus">mystaceus</tp:taxon-name-part></tp:taxon-name></italic> should not be recognized. Our mtDNA genealogy indicates that both <italic><tp:taxon-name><tp:taxon-name-part taxon-name-part-type="genus" reg="Phrynocephalus">Ph.</tp:taxon-name-part> <tp:taxon-name-part taxon-name-part-type="species" reg="mystaceus">m.</tp:taxon-name-part></tp:taxon-name></italic> “<italic><tp:taxon-name><tp:taxon-name-part taxon-name-part-type="genus" reg="Phrynocephalus"/><tp:taxon-name-part taxon-name-part-type="species" reg="mystaceus"/><tp:taxon-name-part taxon-name-part-type="subspecies" reg="galli">galli</tp:taxon-name-part></tp:taxon-name></italic>” and <italic><tp:taxon-name><tp:taxon-name-part taxon-name-part-type="genus" reg="Phrynocephalus">Ph.</tp:taxon-name-part> <tp:taxon-name-part taxon-name-part-type="species" reg="mystaceus">m.</tp:taxon-name-part></tp:taxon-name></italic> “<italic><tp:taxon-name><tp:taxon-name-part taxon-name-part-type="genus" reg="Phrynocephalus"/><tp:taxon-name-part taxon-name-part-type="species" reg="mystaceus"/><tp:taxon-name-part taxon-name-part-type="subspecies" reg="aurantiacocaudatus">aurantiacocaudatus</tp:taxon-name-part></tp:taxon-name></italic>” do not form a respective monophyletic units and are genetically indistinguishable or very close the nominative subspecies <italic><tp:taxon-name><tp:taxon-name-part taxon-name-part-type="genus" reg="Phrynocephalus">P.</tp:taxon-name-part> <tp:taxon-name-part taxon-name-part-type="species" reg="mystaceus">m.</tp:taxon-name-part> <tp:taxon-name-part taxon-name-part-type="subspecies" reg="mystaceus">mystaceus</tp:taxon-name-part></tp:taxon-name></italic> sensu stricto (p-distance 1.65–1.87% in case of East Kazakhstan populations).</p><p>On the contrary, the Khorasan population described herein as <italic><tp:taxon-name><tp:taxon-name-part taxon-name-part-type="genus" reg="Phrynocephalus">Ph.</tp:taxon-name-part> <tp:taxon-name-part taxon-name-part-type="species" reg="mystaceus">m.</tp:taxon-name-part> <tp:taxon-name-part taxon-name-part-type="subspecies" reg="khorasanus">khorasanus</tp:taxon-name-part></tp:taxon-name></italic> shows very deep genetic divergence in mtDNA which is comparable to the species-level divergence in <italic><tp:taxon-name><tp:taxon-name-part taxon-name-part-type="genus" reg="Phrynocephalus">Phrynocephalus</tp:taxon-name-part></tp:taxon-name></italic>, but is only moderately differentiated morphologically. Indeed, previous research on four mtDNA genes also showed significant differentiation between <italic><tp:taxon-name><tp:taxon-name-part taxon-name-part-type="genus" reg="Phrynocephalus">Ph.</tp:taxon-name-part> <tp:taxon-name-part taxon-name-part-type="species" reg="mystaceus">mystaceus</tp:taxon-name-part></tp:taxon-name></italic> from Khorasan and <italic><tp:taxon-name><tp:taxon-name-part taxon-name-part-type="genus" reg="Phrynocephalus">Ph.</tp:taxon-name-part> <tp:taxon-name-part taxon-name-part-type="species" reg="mystaceus">m.</tp:taxon-name-part> <tp:taxon-name-part taxon-name-part-type="subspecies" reg="mystaceus">mystaceus</tp:taxon-name-part></tp:taxon-name></italic> (<italic>p</italic>-distances: <italic>COI</italic> – 7.18%; <italic>ND4</italic> – 6.6%; <italic>ND2</italic> – 8.0%; and <italic>cyt b</italic> – 6.6%) (see <xref ref-type="bibr" rid="B31">Solovyeva et al. 2014</xref>). According to our unpublished data on molecular dating of 4 mtDNA genes these two forms diverged during Pliocene about 3.7 Ma (Solovyeva et al., 2018). Further studies are required to verify the taxonomic status of <italic><tp:taxon-name><tp:taxon-name-part taxon-name-part-type="genus" reg="Phrynocephalus">Ph.</tp:taxon-name-part> <tp:taxon-name-part taxon-name-part-type="species" reg="mystaceus">m.</tp:taxon-name-part> <tp:taxon-name-part taxon-name-part-type="subspecies" reg="khorasanus">khorasanus</tp:taxon-name-part></tp:taxon-name></italic> ssp. n., including morphological examination of larger samples and molecular analysis of the nuclear DNA markers in order to check the presence of possible isolation between the Iranian and Middle Asian forms of <italic><tp:taxon-name><tp:taxon-name-part taxon-name-part-type="genus" reg="Phrynocephalus">Ph.</tp:taxon-name-part> <tp:taxon-name-part taxon-name-part-type="species" reg="mystaceus">mystaceus</tp:taxon-name-part></tp:taxon-name></italic>. The new subspecies inhabits sand dunes in the northeastern Iran; this desert area is separated from the range of <italic><tp:taxon-name><tp:taxon-name-part taxon-name-part-type="genus" reg="Phrynocephalus">Ph.</tp:taxon-name-part> <tp:taxon-name-part taxon-name-part-type="species" reg="mystaceus">m.</tp:taxon-name-part> <tp:taxon-name-part taxon-name-part-type="subspecies" reg="mystaceus">mystaceus</tp:taxon-name-part></tp:taxon-name></italic> by Kopet-Dagh Mountain Ridge making the possibility of gene flow between these populations quite low. However, the taxonomic status of <italic><tp:taxon-name><tp:taxon-name-part taxon-name-part-type="genus" reg="Phrynocephalus">Ph.</tp:taxon-name-part> <tp:taxon-name-part taxon-name-part-type="species" reg="mystaceus">mystaceus</tp:taxon-name-part></tp:taxon-name></italic> populations reported by <xref ref-type="bibr" rid="B3">Anderson (1999)</xref> from northern Iran (northern parts of Golestan, North Khorasan and Khorasan Razavi provinces) is unclear and require verification. Additional fieldwork in northern Iran, western Afghanistan, and southern Middle Asia is required to recover new populations of <italic><tp:taxon-name><tp:taxon-name-part taxon-name-part-type="genus" reg="Phrynocephalus">Ph.</tp:taxon-name-part> <tp:taxon-name-part taxon-name-part-type="species" reg="mystaceus">mystaceus</tp:taxon-name-part></tp:taxon-name></italic> complex. Further progress in understanding of the phylogenetic relationships within <italic><tp:taxon-name><tp:taxon-name-part taxon-name-part-type="genus" reg="Phrynocephalus">Ph.</tp:taxon-name-part> <tp:taxon-name-part taxon-name-part-type="species" reg="mystaceus">mystaceus</tp:taxon-name-part></tp:taxon-name></italic> complex might lead to reconsideration of the taxonomic status of the Khorasan population as a full species.</p><fig id="F10" position="float" orientation="portrait"><label>Figure 10.</label><caption><p>
                  <named-content xmlns:xlink="http://www.w3.org/1999/xlink" content-type="dwc:institutional_code" xlink:type="simple">ZMMU</named-content> R-6413, lectotype of <italic><tp:taxon-name><tp:taxon-name-part taxon-name-part-type="genus" reg="Phrynocepahlus">Phrynocepahlus</tp:taxon-name-part> <tp:taxon-name-part taxon-name-part-type="species" reg="mystaceus">mystaceus</tp:taxon-name-part> <tp:taxon-name-part taxon-name-part-type="subspecies" reg="galli">galli</tp:taxon-name-part></tp:taxon-name></italic> Krassowsky, 1932 in preservative: <bold>A</bold> dorsal view <bold>B</bold> ventral view <bold>C</bold> head in dorsal view <bold>D</bold> head in frontal view <bold>E</bold> head in lateral view <bold>F</bold> left foot in thenar view (photographs by E. N. Solovyeva).</p></caption><graphic xmlns:xlink="http://www.w3.org/1999/xlink" xlink:href="zookeys-748-097-g010.jpg" position="float" orientation="portrait" xlink:type="simple" id="oo_195338.jpg"/></fig><fig id="F11" position="float" orientation="portrait"><label>Figure 11.</label><caption><p>
                  <named-content xmlns:xlink="http://www.w3.org/1999/xlink" content-type="dwc:institutional_code" xlink:type="simple">ZMMU</named-content> R-6412, holotype of <italic><tp:taxon-name><tp:taxon-name-part taxon-name-part-type="genus" reg="Phrynocepahlus">Phrynocepahlus</tp:taxon-name-part> <tp:taxon-name-part taxon-name-part-type="species" reg="mystaceus">mystaceus</tp:taxon-name-part> <tp:taxon-name-part taxon-name-part-type="subspecies" reg="aurantiacocaudatus">aurantiacocaudatus</tp:taxon-name-part></tp:taxon-name></italic> Semenov &amp; Shenbrot, 1990 in preservative: <bold>A</bold> dorsal view <bold>B</bold> ventral view <bold>C</bold> head in dorsal view <bold>D</bold> head in frontal view <bold>E</bold> head in lateral view <bold>F</bold> right foot in thenar view (photographs by E. N. Solovyeva).</p></caption><graphic xmlns:xlink="http://www.w3.org/1999/xlink" xlink:href="zookeys-748-097-g011.jpg" position="float" orientation="portrait" xlink:type="simple" id="oo_195340.jpg"/></fig></tp:treatment-sec><tp:treatment-sec><!--Section generated to contain objects referenced in tp:taxon-treatment.--><table-wrap id="T4" position="float" orientation="portrait"><label>Table 4.</label><caption><p>Measurements (mm) of adult <italic><tp:taxon-name><tp:taxon-name-part taxon-name-part-type="genus" reg="Phrynocephalus">Ph.</tp:taxon-name-part> <tp:taxon-name-part taxon-name-part-type="species" reg="mystaceus">mystaceus</tp:taxon-name-part> <tp:taxon-name-part taxon-name-part-type="subspecies" reg="khorasanus">khorasanus</tp:taxon-name-part></tp:taxon-name></italic> ssp. n. For abbreviations, see Materials and methods. In <abbrev xmlns:xlink="http://www.w3.org/1999/xlink" xlink:title="subnasal in contact with medial side of supranasal" id="ABBRID0EZCCI" xlink:type="simple">SbN-SpN</abbrev>, <abbrev xmlns:xlink="http://www.w3.org/1999/xlink" xlink:title="supranasal edges nostril" id="ABBRID0E4CCI" xlink:type="simple">SpN</abbrev>, hSpN-SbN and WS&amp;BL: 0 equals “no”, 1 equals “yes”.</p></caption><table id="TID0EOKBG" rules="all"><tbody><tr><th rowspan="1" colspan="1">Measurements</th><th rowspan="1" colspan="1">
                <named-content xmlns:xlink="http://www.w3.org/1999/xlink" content-type="dwc:institutional_code" xlink:type="simple">ZMMU</named-content>
                <break/> Specimen ID</th><th rowspan="1" colspan="1">
                <abbrev xmlns:xlink="http://www.w3.org/1999/xlink" xlink:title="snout-vent length" id="ABBRID0EYDCI" xlink:type="simple">SVL</abbrev>
              </th><th rowspan="1" colspan="1">
                <abbrev xmlns:xlink="http://www.w3.org/1999/xlink" xlink:title="tail length" id="ABBRID0EAECI" xlink:type="simple">TL</abbrev>
              </th><th rowspan="1" colspan="1">
                <abbrev xmlns:xlink="http://www.w3.org/1999/xlink" xlink:title="snout-vent length / tail length ration" id="ABBRID0EIECI" xlink:type="simple">SVL/TL</abbrev>
              </th><th rowspan="1" colspan="1">
                <abbrev xmlns:xlink="http://www.w3.org/1999/xlink" xlink:title="head length" id="ABBRID0EQECI" xlink:type="simple">HL</abbrev>
              </th><th rowspan="1" colspan="1">
                <abbrev xmlns:xlink="http://www.w3.org/1999/xlink" xlink:title="head height" id="ABBRID0EYECI" xlink:type="simple">HH</abbrev>
              </th><th rowspan="1" colspan="1">
                <abbrev xmlns:xlink="http://www.w3.org/1999/xlink" xlink:title="head width" id="ABBRID0EAFCI" xlink:type="simple">HW</abbrev>
              </th><th rowspan="1" colspan="1">
                <abbrev xmlns:xlink="http://www.w3.org/1999/xlink" xlink:title="pileus width" id="ABBRID0EIFCI" xlink:type="simple">PW</abbrev>
              </th><th rowspan="1" colspan="1">
                <abbrev xmlns:xlink="http://www.w3.org/1999/xlink" xlink:title="spine-like supralabial scales" id="ABBRID0EQFCI" xlink:type="simple">SLbA</abbrev>
              </th><th rowspan="1" colspan="1">
                <abbrev xmlns:xlink="http://www.w3.org/1999/xlink" xlink:title="supralabials" id="ABBRID0EYFCI" xlink:type="simple">SL</abbrev>
              </th><th rowspan="1" colspan="1">
                <abbrev xmlns:xlink="http://www.w3.org/1999/xlink" xlink:title="tail length" id="ABBRID0EAGCI" xlink:type="simple">TL</abbrev>-black/<abbrev xmlns:xlink="http://www.w3.org/1999/xlink" xlink:title="tail length" id="ABBRID0EEGCI" xlink:type="simple">TL</abbrev></th><th rowspan="1" colspan="1">
                <abbrev xmlns:xlink="http://www.w3.org/1999/xlink" xlink:title="scales surrounding subnasal from below" id="ABBRID0ELGCI" xlink:type="simple">SSbNb</abbrev>
              </th><th rowspan="1" colspan="1">
                <abbrev xmlns:xlink="http://www.w3.org/1999/xlink" xlink:title="subnasal in contact with medial side of supranasal" id="ABBRID0ETGCI" xlink:type="simple">SbN-SpN</abbrev>
              </th><th rowspan="1" colspan="1">
                <named-content xmlns:xlink="http://www.w3.org/1999/xlink" content-type="dwc:institutional_code" xlink:type="simple">ZMMU</named-content>
                <break/> Specimen ID</th><th rowspan="1" colspan="1">
                <abbrev xmlns:xlink="http://www.w3.org/1999/xlink" xlink:title="supranasal edges nostril" id="ABBRID0EGHCI" xlink:type="simple">SpN</abbrev>
              </th><th rowspan="1" colspan="1">hSpN- SbN</th><th rowspan="1" colspan="1">
                <abbrev xmlns:xlink="http://www.w3.org/1999/xlink" xlink:title="number of scale rows that separate subnasal and labial scales" id="ABBRID0ERHCI" xlink:type="simple">SbN-L</abbrev>
              </th><th rowspan="1" colspan="1">WS&amp;BL</th><th rowspan="1" colspan="1">aIMd-<abbrev xmlns:xlink="http://www.w3.org/1999/xlink" xlink:title="infralabials from tip of snout to insertion of cutaneous fold at mouth angle" id="ABBRID0E3HCI" xlink:type="simple">IL</abbrev></th><th rowspan="1" colspan="1">
                <abbrev xmlns:xlink="http://www.w3.org/1999/xlink" xlink:title="scales that underlay enlarged spiny scales on edge of cutaneous fold at mouth angle" id="ABBRID0EDICI" xlink:type="simple">SuSSCF</abbrev>
              </th><th rowspan="1" colspan="1">
                <abbrev xmlns:xlink="http://www.w3.org/1999/xlink" xlink:title="posteriormost supralabial and insertion of cutaneous fold at mouth angle" id="ABBRID0ELICI" xlink:type="simple">pSL-CF</abbrev>
              </th><th rowspan="1" colspan="1">
                <abbrev xmlns:xlink="http://www.w3.org/1999/xlink" xlink:title="infralabials anterior to angular enlarged spine-like infralabial scales" id="ABBRID0ETICI" xlink:type="simple">ILbA</abbrev>
              </th><th rowspan="1" colspan="1">
                <abbrev xmlns:xlink="http://www.w3.org/1999/xlink" xlink:title="infralabials from tip of snout to insertion of cutaneous fold at mouth angle" id="ABBRID0E2ICI" xlink:type="simple">IL</abbrev>
              </th><th rowspan="1" colspan="1">
                <abbrev xmlns:xlink="http://www.w3.org/1999/xlink" xlink:title="subdigital lamellae under toe III" id="ABBRID0EDJCI" xlink:type="simple">SLIII</abbrev>
              </th><th rowspan="1" colspan="1">
                <abbrev xmlns:xlink="http://www.w3.org/1999/xlink" xlink:title="toe III" id="ABBRID0ELJCI" xlink:type="simple">FrIII</abbrev>
              </th><th rowspan="1" colspan="1">
                <abbrev xmlns:xlink="http://www.w3.org/1999/xlink" xlink:title="number of subdigital lamellae under toe IV" id="ABBRID0ETJCI" xlink:type="simple">SLIV</abbrev>
              </th><th rowspan="1" colspan="1">
                <abbrev xmlns:xlink="http://www.w3.org/1999/xlink" xlink:title="enlarged triangular scales on lateral fringes of toe IV" id="ABBRID0E2JCI" xlink:type="simple">FrIV</abbrev>
              </th></tr><tr><td rowspan="3" colspan="1">
                <bold>Males (N = 2)</bold>
              </td><td rowspan="1" colspan="1">R-13011-1</td><td rowspan="1" colspan="1">85.0</td><td rowspan="1" colspan="1">76.0</td><td rowspan="1" colspan="1">1.12</td><td rowspan="1" colspan="1">19.8</td><td rowspan="1" colspan="1">11.0</td><td rowspan="1" colspan="1">21.7</td><td rowspan="1" colspan="1">13.8</td><td rowspan="1" colspan="1">6</td><td rowspan="1" colspan="1">10</td><td rowspan="1" colspan="1">0.355</td><td rowspan="1" colspan="1">6</td><td rowspan="1" colspan="1">0</td><td rowspan="1" colspan="1">R-13011-1</td><td rowspan="1" colspan="1">0</td><td rowspan="1" colspan="1">0</td><td rowspan="1" colspan="1">5</td><td rowspan="1" colspan="1">1</td><td rowspan="1" colspan="1">2</td><td rowspan="1" colspan="1">1.5</td><td rowspan="1" colspan="1">2</td><td rowspan="1" colspan="1">3</td><td rowspan="1" colspan="1">7</td><td rowspan="1" colspan="1">18</td><td rowspan="1" colspan="1">10</td><td rowspan="1" colspan="1">26</td><td rowspan="1" colspan="1">21</td></tr><tr><td rowspan="1" colspan="1">R-13009-1</td><td rowspan="1" colspan="1">86.0</td><td rowspan="1" colspan="1">76.0</td><td rowspan="1" colspan="1">1.13</td><td rowspan="1" colspan="1">19.3</td><td rowspan="1" colspan="1">11.8</td><td rowspan="1" colspan="1">18.3</td><td rowspan="1" colspan="1">14.3</td><td rowspan="1" colspan="1">11</td><td rowspan="1" colspan="1">13</td><td rowspan="1" colspan="1">0.355</td><td rowspan="1" colspan="1">4</td><td rowspan="1" colspan="1">1</td><td rowspan="1" colspan="1">R-13009-1</td><td rowspan="1" colspan="1">0</td><td rowspan="1" colspan="1">0</td><td rowspan="1" colspan="1">5</td><td rowspan="1" colspan="1">0</td><td rowspan="1" colspan="1">1</td><td rowspan="1" colspan="1">2.5</td><td rowspan="1" colspan="1">1</td><td rowspan="1" colspan="1">2</td><td rowspan="1" colspan="1">5</td><td rowspan="1" colspan="1">20</td><td rowspan="1" colspan="1">11</td><td rowspan="1" colspan="1">26</td><td rowspan="1" colspan="1">18</td></tr><tr><td rowspan="1" colspan="1">
                <bold>Range</bold>
              </td><td rowspan="1" colspan="1">
                <bold>85.0–86.0</bold>
              </td><td rowspan="1" colspan="1">
                <bold>76.0</bold>
              </td><td rowspan="1" colspan="1">
                <bold>1.12–1.13</bold>
              </td><td rowspan="1" colspan="1">
                <bold>19.3–19.8</bold>
              </td><td rowspan="1" colspan="1">
                <bold>11.0–11.8</bold>
              </td><td rowspan="1" colspan="1">
                <bold>18.3–21.7</bold>
              </td><td rowspan="1" colspan="1">
                <bold>13.8–14.3</bold>
              </td><td rowspan="1" colspan="1"/><td rowspan="1" colspan="1"/><td rowspan="1" colspan="1"/><td rowspan="1" colspan="1"/><td rowspan="1" colspan="1"/><td rowspan="1" colspan="1">
                <bold>Range</bold>
              </td><td rowspan="1" colspan="1"/><td rowspan="1" colspan="1"/><td rowspan="1" colspan="1"/><td rowspan="1" colspan="1"/><td rowspan="1" colspan="1"/><td rowspan="1" colspan="1"/><td rowspan="1" colspan="1"/><td rowspan="1" colspan="1"/><td rowspan="1" colspan="1"/><td rowspan="1" colspan="1"/><td rowspan="1" colspan="1"/><td rowspan="1" colspan="1"/><td rowspan="1" colspan="1"/></tr><tr><td rowspan="7" colspan="1">
                <bold>Females (N = 5)</bold>
              </td><td rowspan="1" colspan="1">R-13169</td><td rowspan="1" colspan="1">54.0</td><td rowspan="1" colspan="1">54.0</td><td rowspan="1" colspan="1">1.00</td><td rowspan="1" colspan="1">13</td><td rowspan="1" colspan="1">9</td><td rowspan="1" colspan="1">13.5</td><td rowspan="1" colspan="1">10.4</td><td rowspan="1" colspan="1">11</td><td rowspan="1" colspan="1">14</td><td rowspan="1" colspan="1">0.370</td><td rowspan="1" colspan="1">6</td><td rowspan="1" colspan="1">0</td><td rowspan="1" colspan="1">R-13169</td><td rowspan="1" colspan="1">1</td><td rowspan="1" colspan="1">0</td><td rowspan="1" colspan="1">5</td><td rowspan="1" colspan="1">1</td><td rowspan="1" colspan="1">2</td><td rowspan="1" colspan="1">2</td><td rowspan="1" colspan="1">0</td><td rowspan="1" colspan="1">4</td><td rowspan="1" colspan="1">6</td><td rowspan="1" colspan="1">20</td><td rowspan="1" colspan="1">9</td><td rowspan="1" colspan="1">27</td><td rowspan="1" colspan="1">19</td></tr><tr><td rowspan="1" colspan="1">R-11913</td><td rowspan="1" colspan="1">70.0</td><td rowspan="1" colspan="1">67.0</td><td rowspan="1" colspan="1">1.05</td><td rowspan="1" colspan="1">18.2</td><td rowspan="1" colspan="1">10.9</td><td rowspan="1" colspan="1">17.4</td><td rowspan="1" colspan="1">13.0</td><td rowspan="1" colspan="1">9</td><td rowspan="1" colspan="1">12</td><td rowspan="1" colspan="1">0.358</td><td rowspan="1" colspan="1">5</td><td rowspan="1" colspan="1">1</td><td rowspan="1" colspan="1">R-11913</td><td rowspan="1" colspan="1">0</td><td rowspan="1" colspan="1">0</td><td rowspan="1" colspan="1">6</td><td rowspan="1" colspan="1">1</td><td rowspan="1" colspan="1">3</td><td rowspan="1" colspan="1">2</td><td rowspan="1" colspan="1">1</td><td rowspan="1" colspan="1">3</td><td rowspan="1" colspan="1">3</td><td rowspan="1" colspan="1">16</td><td rowspan="1" colspan="1">9</td><td rowspan="1" colspan="1">24</td><td rowspan="1" colspan="1">20</td></tr><tr><td rowspan="1" colspan="1">R-13011-2</td><td rowspan="1" colspan="1">60.0</td><td rowspan="1" colspan="1">60.0</td><td rowspan="1" colspan="1">1.00</td><td rowspan="1" colspan="1">16.6</td><td rowspan="1" colspan="1">9.6</td><td rowspan="1" colspan="1">14.8</td><td rowspan="1" colspan="1">10.7</td><td rowspan="1" colspan="1">8</td><td rowspan="1" colspan="1">12</td><td rowspan="1" colspan="1">0.397</td><td rowspan="1" colspan="1">4</td><td rowspan="1" colspan="1">0</td><td rowspan="1" colspan="1">R-13011-2</td><td rowspan="1" colspan="1">0</td><td rowspan="1" colspan="1">0</td><td rowspan="1" colspan="1">5</td><td rowspan="1" colspan="1">0</td><td rowspan="1" colspan="1">2.5</td><td rowspan="1" colspan="1">1</td><td rowspan="1" colspan="1">1</td><td rowspan="1" colspan="1">3</td><td rowspan="1" colspan="1">7</td><td rowspan="1" colspan="1">17</td><td rowspan="1" colspan="1">8</td><td rowspan="1" colspan="1">25</td><td rowspan="1" colspan="1">18</td></tr><tr><td rowspan="1" colspan="1">R-13009-2</td><td rowspan="1" colspan="1">60.0</td><td rowspan="1" colspan="1">60.0</td><td rowspan="1" colspan="1">1.00</td><td rowspan="1" colspan="1">15.5</td><td rowspan="1" colspan="1">9.3</td><td rowspan="1" colspan="1">15.0</td><td rowspan="1" colspan="1">13.3</td><td rowspan="1" colspan="1">10</td><td rowspan="1" colspan="1">15</td><td rowspan="1" colspan="1">0.333</td><td rowspan="1" colspan="1">5</td><td rowspan="1" colspan="1">0</td><td rowspan="1" colspan="1">R-13009-2</td><td rowspan="1" colspan="1">1</td><td rowspan="1" colspan="1">0</td><td rowspan="1" colspan="1">4.5</td><td rowspan="1" colspan="1">0</td><td rowspan="1" colspan="1">2.5</td><td rowspan="1" colspan="1">1</td><td rowspan="1" colspan="1">1</td><td rowspan="1" colspan="1">3</td><td rowspan="1" colspan="1">3</td><td rowspan="1" colspan="1">18</td><td rowspan="1" colspan="1">8</td><td rowspan="1" colspan="1">25</td><td rowspan="1" colspan="1">18</td></tr><tr><td rowspan="1" colspan="1">R-12202</td><td rowspan="1" colspan="1">54.0</td><td rowspan="1" colspan="1">51.0</td><td rowspan="1" colspan="1">1.06</td><td rowspan="1" colspan="1">13.7</td><td rowspan="1" colspan="1">8.9</td><td rowspan="1" colspan="1">13.3</td><td rowspan="1" colspan="1">11.0</td><td rowspan="1" colspan="1">8</td><td rowspan="1" colspan="1">12</td><td rowspan="1" colspan="1">0.392</td><td rowspan="1" colspan="1">3</td><td rowspan="1" colspan="1">0</td><td rowspan="1" colspan="1">R-12202</td><td rowspan="1" colspan="1">1</td><td rowspan="1" colspan="1">0</td><td rowspan="1" colspan="1">5</td><td rowspan="1" colspan="1">0</td><td rowspan="1" colspan="1">2.5</td><td rowspan="1" colspan="1">2</td><td rowspan="1" colspan="1">1</td><td rowspan="1" colspan="1">4</td><td rowspan="1" colspan="1">7</td><td rowspan="1" colspan="1">18</td><td rowspan="1" colspan="1">7</td><td rowspan="1" colspan="1">26</td><td rowspan="1" colspan="1">18</td></tr><tr><td rowspan="1" colspan="1">
                <bold>Range</bold>
              </td><td rowspan="1" colspan="1">
                <bold>54.0–70.0</bold>
              </td><td rowspan="1" colspan="1">
                <bold>51.0–67.0</bold>
              </td><td rowspan="1" colspan="1">
                <bold>1.00–1.06</bold>
              </td><td rowspan="1" colspan="1">
                <bold>13.7–18.2</bold>
              </td><td rowspan="1" colspan="1">
                <bold>8.9–10.9</bold>
              </td><td rowspan="1" colspan="1">
                <bold>13.3–17.4</bold>
              </td><td rowspan="1" colspan="1">
                <bold>10.7–13.3</bold>
              </td><td rowspan="1" colspan="1">
                <bold>6–11</bold>
              </td><td rowspan="1" colspan="1">
                <bold>10–15</bold>
              </td><td rowspan="1" colspan="1">
                <bold>0.33-0.39</bold>
              </td><td rowspan="1" colspan="1">
                <bold>3–6</bold>
              </td><td rowspan="1" colspan="1">-</td><td rowspan="1" colspan="1">
                <bold>Range</bold>
              </td><td rowspan="1" colspan="1">-</td><td rowspan="1" colspan="1">-</td><td rowspan="1" colspan="1">
                <bold>4.5–6</bold>
              </td><td rowspan="1" colspan="1">–</td><td rowspan="1" colspan="1">
                <bold>1–3</bold>
              </td><td rowspan="1" colspan="1">
                <bold>1–2.5</bold>
              </td><td rowspan="1" colspan="1">
                <bold>0–2</bold>
              </td><td rowspan="1" colspan="1">
                <bold>2–4</bold>
              </td><td rowspan="1" colspan="1">
                <bold>3–7</bold>
              </td><td rowspan="1" colspan="1">
                <bold>16–20</bold>
              </td><td rowspan="1" colspan="1">
                <bold>7–11</bold>
              </td><td rowspan="1" colspan="1">
                <bold>24–27</bold>
              </td><td rowspan="1" colspan="1">
                <bold>18–21</bold>
              </td></tr><tr><td rowspan="1" colspan="1">
                <bold>Mean ± S.D.</bold>
              </td><td rowspan="1" colspan="1">
                <bold>59.6±6.5</bold>
              </td><td rowspan="1" colspan="1">
                <bold>58.4±6.2</bold>
              </td><td rowspan="1" colspan="1">
                <bold>1.02±0.03</bold>
              </td><td rowspan="1" colspan="1">
                <bold>16.0±1.9</bold>
              </td><td rowspan="1" colspan="1">
                <bold>9.7±0.9</bold>
              </td><td rowspan="1" colspan="1">
                <bold>15.1±1.7</bold>
              </td><td rowspan="1" colspan="1">
                <bold>12.0±1.3</bold>
              </td><td rowspan="1" colspan="1">
                <bold>9.0±1.8</bold>
              </td><td rowspan="1" colspan="1">
                <bold>12.6±1.6</bold>
              </td><td rowspan="1" colspan="1">
                <bold>0.4±0.0</bold>
              </td><td rowspan="1" colspan="1">
                <bold>4.7±1.1</bold>
              </td><td rowspan="1" colspan="1">-</td><td rowspan="1" colspan="1">
                <bold>Mean ± S.D.</bold>
              </td><td rowspan="1" colspan="1">-</td><td rowspan="1" colspan="1">-</td><td rowspan="1" colspan="1">
                <bold>5.2±0.4</bold>
              </td><td rowspan="1" colspan="1">-</td><td rowspan="1" colspan="1">
                <bold>2.0±0.8</bold>
              </td><td rowspan="1" colspan="1">
                <bold>1.6±0.5</bold>
              </td><td rowspan="1" colspan="1">
                <bold>1.0±0.6</bold>
              </td><td rowspan="1" colspan="1">
                <bold>3.1±0.7</bold>
              </td><td rowspan="1" colspan="1">
                <bold>5.4±1.8</bold>
              </td><td rowspan="1" colspan="1">
                <bold>18.1±1.5</bold>
              </td><td rowspan="1" colspan="1">
                <bold>8.7±1.3</bold>
              </td><td rowspan="1" colspan="1">
                <bold>25.7±1.3</bold>
              </td><td rowspan="1" colspan="1">
                <bold>18.9±1.2</bold>
              </td></tr></tbody></table></table-wrap></tp:treatment-sec><ref-list><ref id="B3"><mixed-citation xmlns:xlink="http://www.w3.org/1999/xlink" xlink:type="simple">
          <person-group><name name-style="western"><surname>Anderson</surname><given-names>SC</given-names></name></person-group> (<year>1999</year>) <source>The Lizards of Iran.</source> <publisher-name>Society for the Study of Amphibians and Reptiles</publisher-name>, <publisher-loc>Ithaca, New York</publisher-loc>, <size units="page">415 pp</size>.</mixed-citation></ref><ref id="B19"><mixed-citation xmlns:xlink="http://www.w3.org/1999/xlink" xlink:type="simple">
          <person-group><name name-style="western"><surname>Molavi</surname><given-names>F</given-names></name><name name-style="western"><surname>Mohammadian-kalat</surname><given-names>T</given-names></name><name name-style="western"><surname>Kiabi</surname><given-names>BH</given-names></name><name name-style="western"><surname>Kami</surname><given-names>HG</given-names></name><name name-style="western"><surname>Yazdanpanahi</surname><given-names>M</given-names></name></person-group> (<year>2014</year>) <article-title>New distribution Record of <italic><tp:taxon-name><tp:taxon-name-part taxon-name-part-type="genus">Phrynocephalus</tp:taxon-name-part> <tp:taxon-name-part taxon-name-part-type="species">mystaceus</tp:taxon-name-part></tp:taxon-name></italic> Pallas 1776 (<tp:taxon-name><tp:taxon-name-part taxon-name-part-type="suborder">Sauria</tp:taxon-name-part></tp:taxon-name>: <tp:taxon-name><tp:taxon-name-part taxon-name-part-type="family">Agamidae</tp:taxon-name-part></tp:taxon-name>) from Iran.</article-title> <source>Check List</source> <volume>10</volume>(<issue>2</issue>): <fpage>450</fpage>–<lpage>452</lpage>.</mixed-citation></ref><ref id="B1"><mixed-citation xmlns:xlink="http://www.w3.org/1999/xlink" xlink:type="simple">
        	<person-group><name name-style="western"><surname>Ananjeva</surname><given-names>NB</given-names></name></person-group> (<year>“1986” 1987</year>) On the validity of <italic><tp:taxon-name><tp:taxon-name-part taxon-name-part-type="genus">Megalochilus</tp:taxon-name-part> <tp:taxon-name-part taxon-name-part-type="species">mystaceus</tp:taxon-name-part></tp:taxon-name></italic> (Pallas, 1776). In: Ananjeva NB, Borkin LJ (Eds) Systematics and ecology of amphibians and reptiles. Proceedings of the Zoological Institute, USSR Academy of Sciences, Leningrad 157: 4–13. [In Russian with English summary]</mixed-citation></ref><ref id="B26"><mixed-citation xmlns:xlink="http://www.w3.org/1999/xlink" xlink:type="simple">
          <person-group><name name-style="western"><surname>Semenov</surname><given-names>DV</given-names></name><name name-style="western"><surname>Shenbrot</surname><given-names>GI</given-names></name></person-group> (<year>1990</year>) <article-title>Species of the genus <italic><tp:taxon-name><tp:taxon-name-part taxon-name-part-type="genus">Phrynocephalus</tp:taxon-name-part></tp:taxon-name></italic> of the USSR fauna.</article-title> <source>Description of a new subspecies with remarks on the taxonomic status of <italic><tp:taxon-name><tp:taxon-name-part taxon-name-part-type="genus">Phrynocephalus</tp:taxon-name-part> <tp:taxon-name-part taxon-name-part-type="species">mystaceus</tp:taxon-name-part></tp:taxon-name></italic> (<tp:taxon-name><tp:taxon-name-part taxon-name-part-type="class">Reptilia</tp:taxon-name-part></tp:taxon-name>, <tp:taxon-name><tp:taxon-name-part taxon-name-part-type="family">Agamidae</tp:taxon-name-part></tp:taxon-name>) [In Russian, English summary) Zoologicheskiy Zhurnal (USSR)</source> <volume>69</volume>(<issue>5</issue>): <fpage>76</fpage>–<lpage>81</lpage>.</mixed-citation></ref><ref id="B5"><mixed-citation xmlns:xlink="http://www.w3.org/1999/xlink" xlink:type="simple">
          <person-group><name name-style="western"><surname>Barabanov</surname><given-names>AV</given-names></name><name name-style="western"><surname>Ananjeva</surname><given-names>NB</given-names></name></person-group> (<year>2007</year>) <article-title>Catalogue of the available scientific species-group names for lizards of the genus <italic><tp:taxon-name><tp:taxon-name-part taxon-name-part-type="genus">Phrynocephalus</tp:taxon-name-part></tp:taxon-name></italic> Kaup, 1825 (<tp:taxon-name><tp:taxon-name-part taxon-name-part-type="class">Reptilia</tp:taxon-name-part></tp:taxon-name>, <tp:taxon-name><tp:taxon-name-part taxon-name-part-type="suborder">Sauria</tp:taxon-name-part></tp:taxon-name>, <tp:taxon-name><tp:taxon-name-part taxon-name-part-type="family">Agamidae</tp:taxon-name-part></tp:taxon-name>).</article-title> <source>Zootaxa</source> <volume>1399</volume>: <fpage>1</fpage>–<lpage>56</lpage>. <ext-link xlink:type="simple" ext-link-type="doi" xlink:href="10.11646/zootaxa.1399.1.1">https://doi.org/10.11646/zootaxa.1399.1.1</ext-link></mixed-citation></ref><ref id="B36"><mixed-citation xmlns:xlink="http://www.w3.org/1999/xlink" xlink:type="simple">
          <person-group><name name-style="western"><surname>Vel'dre</surname><given-names>SR</given-names></name></person-group> (<year>1964a</year>) <article-title>On correlational structure of external morphological characters in secret toad-headed agama <italic><tp:taxon-name><tp:taxon-name-part taxon-name-part-type="genus">Phrynocephalus</tp:taxon-name-part> <tp:taxon-name-part taxon-name-part-type="species">mystaceus</tp:taxon-name-part></tp:taxon-name></italic>.</article-title> <source>Primeneniye matematicheskikh metodov v biologii [Application of mathematical methods in biology], Leningrad</source> <volume>3</volume>: <fpage>75</fpage>–<lpage>85</lpage>. [In Russian]</mixed-citation></ref><ref id="B37"><mixed-citation xmlns:xlink="http://www.w3.org/1999/xlink" xlink:type="simple">
          <person-group><name name-style="western"><surname>Vel’dre</surname><given-names>SR</given-names></name></person-group> (<year>1964b</year>) <article-title>On reality of subspecies in secret toad-headed agama.</article-title> <source>Vestnik Leningardskogo Universiteta [Vestnik of Leningrad University]</source> <volume>3</volume>(<issue>1</issue>): <fpage>34</fpage>–<lpage>40</lpage>. [In Russian]</mixed-citation></ref><ref id="B9"><mixed-citation xmlns:xlink="http://www.w3.org/1999/xlink" xlink:type="simple">
          <person-group><name name-style="western"><surname>Golubev</surname><given-names>ML</given-names></name><name name-style="western"><surname>Sattorov</surname><given-names>TS</given-names></name></person-group> (<year>1992</year>) <article-title>On Intraspecific Structure and Intraspecific Relations of the Ear-Folded Toad Agama <italic><tp:taxon-name><tp:taxon-name-part taxon-name-part-type="genus">Phrynocephalus</tp:taxon-name-part> <tp:taxon-name-part taxon-name-part-type="species">mystaceus</tp:taxon-name-part></tp:taxon-name></italic> (<tp:taxon-name><tp:taxon-name-part taxon-name-part-type="class">Reptilia</tp:taxon-name-part></tp:taxon-name>, <tp:taxon-name><tp:taxon-name-part taxon-name-part-type="family">Agamidae</tp:taxon-name-part></tp:taxon-name>).</article-title> <source>Vestnik Zoologii, Kiev</source> <volume>3</volume>: <fpage>26</fpage>–<lpage>32</lpage>. [In Russian with English summary]</mixed-citation></ref><ref id="B31"><mixed-citation xmlns:xlink="http://www.w3.org/1999/xlink" xlink:type="simple">
          <person-group><name name-style="western"><surname>Solovyeva</surname><given-names>EN</given-names></name><name name-style="western"><surname>Poyarkov</surname><given-names>NA</given-names></name><name name-style="western"><surname>Dunayev</surname><given-names>EA</given-names></name><name name-style="western"><surname>Nazarov</surname><given-names>RA</given-names></name><name name-style="western"><surname>Lebedev</surname><given-names>VS</given-names></name><name name-style="western"><surname>Bannikova</surname><given-names>AA</given-names></name></person-group> (<year>2014</year>) <article-title>Phylogenetic relationships and subgeneric taxonomy of toad-headed agamas <italic><tp:taxon-name><tp:taxon-name-part taxon-name-part-type="genus">Phrynocephalus</tp:taxon-name-part></tp:taxon-name></italic> (<tp:taxon-name><tp:taxon-name-part taxon-name-part-type="class">Reptilia</tp:taxon-name-part></tp:taxon-name>, <tp:taxon-name><tp:taxon-name-part taxon-name-part-type="order">Squamata</tp:taxon-name-part></tp:taxon-name>, <tp:taxon-name><tp:taxon-name-part taxon-name-part-type="family">Agamidae</tp:taxon-name-part></tp:taxon-name>) based on mitochondrial DNA sequence data.</article-title> <source>Doklady Biological Sciences</source> <volume>455</volume>: <fpage>119</fpage>–<lpage>124</lpage>.</mixed-citation></ref></ref-list></tp:taxon-treatment>
